# Supplementary material for: Incorporating kernelized multi-omics data improves the accuracy of genomic prediction
Source: J Anim Sci Biotechnol. 2022 Sep 20;13:103. doi: 10.1186/s40104-022-00756-6 (PMC9490992; doi:10.1186/s40104-022-00756-6)
Supplement: Supplementary file 3 — Additional file 3: Table S1. The details of 25 Pearson’s correlation coefficients of GBLUP, mssBLUP, and wmssBLUP for LDM, HWC, SF, and pH. [file 40104_2022_756_MOESM3_ESM.xlsx]

## Sheet: Sheet1
	LDM			HWC			SF			Ph
repeat	GBLUP	mssBLUP	wmssBLUP	GBLUP	mssBLUP	wmssBLUP	GBLUP	mssBLUP	wmssBLUP	GBLUP	mssBLUP	wmssBLUP
			w=0.1			w=0.6			w=0.5			w=0.4
1	0.418787	0.429146	0.43301	0.305287	0.316097	0.31595	0.287537	0.241399	0.263148	0.295152	0.323693	0.319468
2	0.282876	0.301078	0.301849	0.421772	0.411063	0.411701	0.215267	0.278627	0.253023	0.233809	0.255926	0.250793
3	0.313243	0.363168	0.359958	0.509396	0.509783	0.506316	0.326809	0.322088	0.336986	0.245498	0.240048	0.245082
4	0.316413	0.370821	0.368798	0.366767	0.362523	0.363362	0.282869	0.249054	0.276134	0.253228	0.255628	0.25734
5	0.281177	0.298023	0.298431	0.348065	0.346865	0.34754	0.288616	0.247574	0.276767	0.307148	0.318487	0.320515
6	0.3527	0.346954	0.349893	0.420936	0.414586	0.417508	0.228768	0.237848	0.237844	0.317618	0.321168	0.325111
7	0.391898	0.419348	0.418892	0.485791	0.482751	0.486135	0.195091	0.225387	0.215624	0.348361	0.353053	0.355367
8	0.376943	0.395623	0.397357	0.386608	0.395534	0.39442	0.306977	0.334616	0.331525	0.265714	0.259975	0.265615
9	0.230915	0.246127	0.248866	0.467186	0.478039	0.477327	0.221234	0.205852	0.213343	0.275205	0.295261	0.296654
10	0.253594	0.309408	0.307043	0.308424	0.33345	0.332295	0.36238	0.362389	0.371883	0.22993	0.258493	0.251277
11	0.247746	0.290851	0.29198	0.368795	0.375489	0.377798	0.323247	0.312474	0.321704	0.337545	0.337278	0.343347
12	0.479101	0.479878	0.48251	0.438634	0.445899	0.44697	0.210503	0.26687	0.261331	0.286062	0.319108	0.31439
13	0.286447	0.32105	0.320331	0.326457	0.3604	0.357387	0.292038	0.320872	0.312837	0.289336	0.311449	0.308157
14	0.248699	0.260627	0.262859	0.379705	0.400429	0.39961	0.241822	0.225169	0.246315	0.259106	0.272174	0.266981
15	0.376539	0.386178	0.388584	0.556511	0.538663	0.540362	0.238646	0.227292	0.242136	0.25067	0.255644	0.256332
16	0.321291	0.345689	0.346423	0.417852	0.415489	0.41478	0.207065	0.213657	0.21907	0.239901	0.225224	0.240424
17	0.294901	0.288468	0.291168	0.409716	0.4189	0.419848	0.26639	0.289184	0.284674	0.315895	0.32328	0.323201
18	0.332442	0.385778	0.384326	0.4112	0.432197	0.432701	0.282225	0.276428	0.290851	0.272692	0.287836	0.28819
19	0.291159	0.329636	0.329506	0.459167	0.447345	0.444599	0.299056	0.327196	0.324527	0.257394	0.274735	0.275704
20	0.335341	0.318201	0.323827	0.35135	0.34846	0.350991	0.295959	0.292628	0.30286	0.317255	0.311211	0.317349
21	0.236217	0.295721	0.289439	0.47777	0.45121	0.454269	0.3162	0.25995	0.295754	0.270104	0.29027	0.288124
22	0.316466	0.366279	0.365374	0.462339	0.472364	0.470604	0.198393	0.217294	0.217487	0.331343	0.336142	0.343542
23	0.321942	0.358509	0.358821	0.328445	0.32734	0.330633	0.231745	0.257257	0.250634	0.223246	0.224927	0.225565
24	0.301084	0.313493	0.314221	0.37482	0.392954	0.392526	0.22293	0.22742	0.235914	0.247084	0.255779	0.258082
25	0.381939	0.369018	0.371824	0.424643	0.428744	0.428985	0.248258	0.271484	0.270829	0.313447	0.319535	0.322376
Average	0.319594	0.343563	0.344212	0.408305	0.412263	0.412585	0.263601	0.2676	0.274128	0.27931	0.289053	0.29036
