# Supplementary material for: Incorporating kernelized multi-omics data improves the accuracy of genomic prediction
Source: J Anim Sci Biotechnol. 2022 Sep 20;13:103. doi: 10.1186/s40104-022-00756-6 (PMC9490992; doi:10.1186/s40104-022-00756-6)
Supplement: Supplementary file 4 — Additional file 4: Table S2. The summary of the accuracy of wmssBLUP and GBLUP for increasing population scale. [file 40104_2022_756_MOESM4_ESM.xlsx]

## Sheet: Sheet1
population scale	trait	wssmBLUP	wssmBLUP	wssmBLUP	wssmBLUP	wssmBLUP	wssmBLUP	wssmBLUP	wssmBLUP	wssmBLUP	wssmBLUP	wssmBLUP	wssmBLUP	wssmBLUP	wssmBLUP	wssmBLUP	wssmBLUP	wssmBLUP	wssmBLUP	wssmBLUP	wssmBLUP	wssmBLUP	wssmBLUP	wssmBLUP	wssmBLUP	wssmBLUP	GBLUP	GBLUP	GBLUP	GBLUP	GBLUP	GBLUP	GBLUP	GBLUP	GBLUP	GBLUP	GBLUP	GBLUP	GBLUP	GBLUP	GBLUP	GBLUP	GBLUP	GBLUP	GBLUP	GBLUP	GBLUP	GBLUP	GBLUP
720 120 geno&trans+600 geno	CH	0.258424	0.281014	0.323147	0.303896	0.200948	0.0380862	0.377679	0.190807	0.265876	0.188119	0.286806	0.229467	0.328668	0.302106	0.227385	0.207273	0.274163	0.234079	0.251713	0.265286	0.331907	0.313751	0.081236	0.423469	0.269457	0.155475	0.269647	0.295308	0.180548	0.272478	0.0707155	0.285146	0.148109	0.180291	0.204506	0.280412	0.148714	0.198654	0.240611	0.187293	0.168465	0.183082	0.117231	0.244144	0.252832	0.196104	0.221631	0.123123
	HWC	0.249407	0.277983	0.294086	0.362634	0.50606	0.351438	0.464204	0.410647	0.39602	0.183418	0.390348	0.353682	0.398289	0.316763	0.304009	0.427808	0.428221	0.199431	0.348736	0.174983	0.475094	0.353406	0.259185	0.287915	0.317651	0.198353	0.250689	0.236626	0.331324	0.483476	0.339343	0.421423	0.348701	0.375081	0.107011	0.340473	0.297463	0.380626	0.21354	0.303248	0.363758	0.391505	0.197889	0.316793	0.084184	0.458209	0.284946	0.240696
	SF	0.181492	0.237863	0.230158	0.144684	0.316449	0.116628	0.199491	0.26888	0.143038	0.310948	0.223574	0.0765775	0.228249	0.319853	0.253979	0.240204	0.251697	0.107872	0.28654	0.196054	0.282266	0.290593	0.110627	0.258522	0.186551	0.167566	0.184506	0.283284	0.103283	0.28437	0.0676538	0.257688	0.270391	0.113851	0.296444	0.240999	0.0500127	0.171322	0.317407	0.246378	0.229466	0.250453	0.131593	0.275012	0.137212	0.308862	0.253158	0.141125
	pH	0.334373	0.388395	0.218608	0.315836	0.201753	0.350612	0.297705	0.264486	0.345331	0.302637	0.343483	0.387195	0.262378	0.273006	0.212155	0.354727	0.262908	0.259578	0.407761	0.233264	0.184243	0.334412	0.415807	0.29955	0.349614	0.313487	0.326404	0.19819	0.235811	0.186593	0.284603	0.218631	0.24513	0.255047	0.300228	0.337697	0.348988	0.21495	0.220075	0.162991	0.275109	0.229122	0.203961	0.430418	0.154738	0.192128	0.287839	0.351403
840 120 geno&trans+720 geno	CH	0.298574	0.384988	0.317558	0.332343	0.357463	0.310401	0.339933	0.234404	0.420395	0.407022	0.409001	0.34972	0.302791	0.379492	0.261733	0.273935	0.306092	0.412045	0.303554	0.369662	0.299773	0.235862	0.430948	0.306293	0.431844	0.24574	0.372362	0.346075	0.326429	0.270086	0.261267	0.272864	0.145164	0.41341	0.381437	0.371699	0.240827	0.259479	0.385706	0.230137	0.231588	0.241697	0.375484	0.294074	0.337159	0.262538	0.178492	0.448863
	HWC	0.621677	0.447095	0.288024	0.356079	0.507958	0.359426	0.394116	0.49001	0.294031	0.488906	0.409803	0.308979	0.401471	0.518318	0.56929	0.290263	0.371867	0.474122	0.331098	0.448157	0.343361	0.534522	0.500512	0.464144	0.402941	0.631069	0.431272	0.247228	0.321096	0.482186	0.352666	0.36143	0.46259	0.258276	0.491016	0.404877	0.289291	0.383113	0.508757	0.561651	0.26423	0.354165	0.463827	0.312887	0.449633	0.336263	0.529735	0.469132
	SF	0.348367	0.244012	0.267348	0.348335	0.25158	0.134543	0.273368	0.175607	0.296076	0.222828	0.269516	0.237952	0.191798	0.175369	0.367385	0.175825	0.199125	0.187653	0.338411	0.253965	0.291023	0.1776	0.173694	0.369444	0.327174	0.333854	0.251206	0.256308	0.343829	0.253856	0.126767	0.26904	0.174004	0.287772	0.220588	0.25697	0.232085	0.191696	0.189731	0.362477	0.155976	0.202509	0.191253	0.355511	0.263541	0.287297	0.172933	0.181071
	pH	0.290907	0.204447	0.27804	0.256717	0.291192	0.167154	0.348488	0.35443	0.271379	0.267766	0.338951	0.169988	0.408324	0.117302	0.194216	0.166599	0.401806	0.195487	0.348271	0.255495	0.227193	0.359224	0.246487	0.293051	0.301311	0.243245	0.207221	0.240507	0.169929	0.299216	0.150825	0.345513	0.299399	0.212741	0.25078	0.327975	0.182463	0.312121	0.0477316	0.162607	0.119154	0.369902	0.147007	0.322327	0.289069	0.216896	0.343041	0.188982
960 120 geno&trans+840 geno	CH	0.317554	0.260558	0.316616	0.32968	0.289207	0.313442	0.333295	0.357544	0.296667	0.237696	0.255499	0.210089	0.276542	0.260628	0.301082	0.257382	0.29095	0.33347	0.309079	0.33128	0.311081	0.179351	0.348612	0.320184	0.338003	0.345028	0.242155	0.25005	0.315761	0.238384	0.244073	0.265403	0.32862	0.215744	0.226777	0.275966	0.163542	0.280984	0.221354	0.204703	0.132189	0.283764	0.240533	0.272201	0.310829	0.270127	0.195929	0.274669
	HWC	0.393462	0.387757	0.413487	0.471205	0.507881	0.460601	0.393025	0.398844	0.530507	0.360897	0.371254	0.395935	0.415296	0.35274	0.348945	0.478478	0.366331	0.511787	0.362749	0.419853	0.38584	0.483863	0.312479	0.552059	0.449662	0.320614	0.376108	0.388265	0.484787	0.498804	0.443966	0.402398	0.327653	0.531963	0.310696	0.364136	0.357222	0.367805	0.347011	0.311491	0.470688	0.365183	0.470118	0.342562	0.398279	0.346416	0.472737	0.266311
	SF	0.283986	0.274808	0.254685	0.0364512	0.240909	0.241782	0.252327	0.287217	0.195551	0.14873	0.309949	0.163225	0.209687	0.212884	0.0889814	0.200976	0.213134	0.1632	0.300212	0.266394	0.206948	0.197272	0.199819	0.183769	0.281684	0.277578	0.275788	0.260843	0.0641459	0.228323	0.238902	0.240963	0.286231	0.191702	0.157499	0.298303	0.158843	0.193692	0.188471	0.0941626	0.196383	0.218459	0.168595	0.294255	0.264729	0.204622	0.188326	0.201213
	pH	0.263574	0.162456	0.306923	0.183585	0.316985	0.195974	0.247267	0.335928	0.288656	0.16868	0.172201	0.201603	0.260741	0.265912	0.176605	0.277739	0.137477	0.319662	0.141968	0.157996	0.317064	0.208784	0.151296	0.199757	0.314631	0.250587	0.131174	0.267896	0.181324	0.290864	0.210285	0.215021	0.288833	0.273141	0.15518	0.114582	0.204901	0.238052	0.257047	0.130691	0.262682	0.127951	0.315298	0.131233	0.11105	0.265714	0.198295	0.171533
1080 120 geno&trans+960 geno	CH	0.309978	0.334302	0.284634	0.310394	0.365917	0.353569	0.322371	0.247007	0.40371	0.160727	0.310248	0.266606	0.291525	0.217134	0.432747	0.367377	0.224235	0.413517	0.316553	0.319817	0.321338	0.277409	0.293072	0.407325	0.317064	0.236771	0.30571	0.198973	0.306042	0.343875	0.277664	0.283873	0.229745	0.336191	0.153344	0.250519	0.292341	0.259753	0.189207	0.393682	0.341969	0.143142	0.401947	0.277292	0.317904	0.298984	0.308117	0.222873
	HWC	0.487477	0.425488	0.200624	0.289609	0.523559	0.524012	0.423692	0.445004	0.308479	0.26503	0.371056	0.352333	0.403374	0.497781	0.340214	0.522936	0.35968	0.327214	0.414291	0.489771	0.361155	0.505951	0.326495	0.517133	0.412803	0.486147	0.424081	0.171824	0.25699	0.471263	0.476313	0.424019	0.418431	0.329049	0.256358	0.360871	0.327199	0.380791	0.494304	0.355643	0.495866	0.347165	0.300729	0.393832	0.478455	0.318555	0.518372	0.311428
	SF	0.212016	0.242415	0.242539	0.180301	0.164778	0.197987	0.297664	0.283302	0.246892	0.193174	0.24195	0.238361	0.29094	0.250182	0.113139	0.266156	0.270962	0.196067	0.155851	0.213586	0.237046	0.223097	0.210559	0.246969	0.114171	0.219789	0.24146	0.236191	0.194671	0.152841	0.18894	0.321769	0.268748	0.214271	0.187977	0.199747	0.23427	0.294371	0.2657	0.115156	0.244207	0.269891	0.182366	0.147635	0.227528	0.20899	0.225927	0.217874
	pH	0.221289	0.243972	0.239566	0.234407	0.0425355	0.259159	0.177866	0.251074	0.206019	0.176253	0.369047	0.14516	0.0897759	0.206879	0.225744	0.271859	0.13384	0.213256	0.216743	0.147155	0.234543	0.092789	0.105075	0.200126	0.189079	0.193335	0.240006	0.220407	0.205703	0.0397885	0.235335	0.166041	0.268445	0.199266	0.127181	0.351362	0.137307	0.0958088	0.190052	0.189949	0.264431	0.0918658	0.177664	0.225325	0.14346	0.201634	0.0518568	0.1121
1200 120 geno&trans+1080 geno	CH	0.289987	0.36932	0.30283	0.295533	0.284312	0.37368	0.291979	0.30876	0.421847	0.378509	0.367081	0.291155	0.320512	0.329086	0.399445	0.356858	0.335865	0.299761	0.379726	0.277252	0.334349	0.278105	0.295886	0.368297	0.340806	0.275599	0.355122	0.255827	0.254343	0.269732	0.348775	0.292124	0.269216	0.377484	0.364747	0.367044	0.242487	0.234049	0.311619	0.387533	0.356086	0.326609	0.268482	0.27405	0.270969	0.310299	0.256064	0.256657
	HWC	0.438314	0.316354	0.411146	0.369341	0.483069	0.325441	0.423086	0.392677	0.49079	0.329482	0.333403	0.420607	0.423128	0.308235	0.34375	0.313878	0.448038	0.345242	0.404672	0.569325	0.299957	0.429044	0.409362	0.446769	0.364088	0.393515	0.287015	0.398741	0.386289	0.49407	0.321737	0.403959	0.369892	0.495883	0.32174	0.326736	0.376581	0.391716	0.307294	0.381196	0.318467	0.433901	0.311745	0.371513	0.54426	0.276187	0.431422	0.399319
	SF	0.163424	0.352209	0.259227	0.308721	0.23651	0.309096	0.241468	0.206519	0.232672	0.186383	0.275418	0.339935	0.246975	0.277876	0.215607	0.259545	0.330301	0.232185	0.264265	0.244131	0.248654	0.239069	0.214369	0.194096	0.24885	0.161005	0.339112	0.259956	0.305631	0.250934	0.297408	0.213823	0.231749	0.206671	0.17766	0.281909	0.316269	0.258254	0.268441	0.199781	0.270325	0.325554	0.204553	0.259158	0.22907	0.234408	0.239015	0.201944
	pH	0.250749	0.309079	0.328871	0.225565	0.285886	0.331763	0.367804	0.361333	0.231108	0.182883	0.41243	0.269795	0.363523	0.167631	0.287042	0.331404	0.166999	0.323758	0.312467	0.310446	0.274366	0.411934	0.340155	0.338561	0.253028	0.229173	0.300683	0.299687	0.23185	0.264001	0.338011	0.328402	0.329109	0.222331	0.16346	0.37101	0.253403	0.328967	0.17007	0.281406	0.299729	0.186857	0.314912	0.320804	0.274139	0.282177	0.415574	0.299873
1320 120 geno&trans+1200 geno	CH	0.288485	0.351057	0.386764	0.36514	0.320313	0.255458	0.344017	0.325176	0.381319	0.361526	0.276613	0.333455	0.34055	0.332624	0.33478	0.2926	0.353741	0.304087	0.329134	0.352181	0.350743	0.341463	0.375276	0.239173	0.265839	0.25492	0.371427	0.358515	0.364143	0.248327	0.22791	0.298415	0.295378	0.352221	0.33044	0.255532	0.339775	0.319084	0.267191	0.354585	0.272557	0.315396	0.2767	0.28066	0.337303	0.33598	0.231892	0.319446
	HWC	0.424132	0.453174	0.458851	0.39286	0.558549	0.474961	0.516204	0.399569	0.394618	0.352625	0.428024	0.427883	0.510936	0.317225	0.474586	0.431727	0.452717	0.443283	0.400532	0.544867	0.506862	0.388259	0.500087	0.384209	0.336077	0.394533	0.45155	0.419076	0.390209	0.566848	0.481512	0.49841	0.375833	0.347933	0.357374	0.439293	0.436494	0.482078	0.282917	0.476648	0.422009	0.460618	0.431702	0.387844	0.546414	0.490771	0.386738	0.498405
	SF	0.283664	0.293494	0.234589	0.229622	0.230926	0.17994	0.222281	0.312425	0.312174	0.203008	0.338588	0.164675	0.205919	0.246119	0.296112	0.206724	0.341295	0.2248	0.221446	0.239917	0.300096	0.203944	0.25634	0.321184	0.237508	0.294349	0.285808	0.261705	0.231194	0.225736	0.149721	0.217619	0.302272	0.353364	0.200841	0.34044	0.149615	0.188144	0.225053	0.291001	0.195114	0.358026	0.20641	0.202754	0.246728	0.315242	0.227268	0.254458
	pH	0.255078	0.246533	0.287695	0.328341	0.232072	0.23472	0.3045	0.334527	0.351832	0.187387	0.280107	0.217747	0.329737	0.256349	0.355784	0.230045	0.288815	0.298881	0.256838	0.310082	0.303493	0.36626	0.366772	0.200014	0.249168	0.253912	0.213052	0.285849	0.315259	0.23152	0.220303	0.280046	0.320885	0.330192	0.199688	0.259344	0.19698	0.31672	0.248622	0.351894	0.20141	0.283119	0.29569	0.256534	0.314671	0.296533	0.333131	0.365435
1440 120 geno&trans+1320 geno	CH	0.333009	0.333546	0.38874	0.314955	0.347136	0.348468	0.419261	0.286879	0.290988	0.318766	0.314584	0.446373	0.329763	0.367117	0.291338	0.357395	0.224855	0.411958	0.242775	0.389769	0.38233	0.379466	0.290801	0.398461	0.405236	0.327762	0.329536	0.33898	0.31791	0.300507	0.333034	0.389189	0.267594	0.264422	0.320124	0.28245	0.443132	0.300675	0.337722	0.269589	0.345131	0.213514	0.386934	0.214713	0.356366	0.376354	0.353055	0.27936
	HWC	0.493279	0.389924	0.434087	0.477543	0.402136	0.466303	0.414136	0.363827	0.299709	0.498155	0.489892	0.439461	0.424772	0.418056	0.384685	0.396893	0.346095	0.450515	0.451238	0.367162	0.433511	0.401484	0.403926	0.404904	0.415837	0.493445	0.387086	0.419666	0.481814	0.393938	0.461127	0.442656	0.352504	0.292539	0.484628	0.490896	0.440936	0.416023	0.422738	0.382656	0.393119	0.350237	0.440535	0.444354	0.353278	0.423884	0.39496	0.408793
	SF	0.17695	0.293904	0.243407	0.266894	0.289626	0.290115	0.208047	0.197104	0.318657	0.172061	0.306486	0.236422	0.270447	0.283313	0.307291	0.174319	0.236621	0.302708	0.350391	0.312923	0.246189	0.309893	0.291816	0.25925	0.192524	0.190267	0.298334	0.21257	0.228724	0.279492	0.277185	0.192132	0.151304	0.312625	0.193477	0.316956	0.235748	0.241522	0.261207	0.300868	0.206264	0.240609	0.276966	0.330691	0.29392	0.237587	0.30619	0.267928
	pH	0.234682	0.359185	0.241752	0.311778	0.234599	0.341651	0.308258	0.305158	0.23915	0.212607	0.319878	0.230044	0.281348	0.211813	0.29358	0.224988	0.282737	0.338097	0.32243	0.327589	0.198598	0.27366	0.351572	0.269734	0.322577	0.229363	0.340867	0.226387	0.317213	0.233415	0.326288	0.316744	0.281686	0.235874	0.190463	0.344921	0.205035	0.268577	0.205354	0.266376	0.217459	0.273706	0.332787	0.30022	0.315556	0.188563	0.272495	0.337944
[truncated: 2 more columns]
